# Supplementary material for: A revised method for measuring distraction by tactile stimulation
Source: F1000Res. 2014 Aug 12;3:188. [Version 1] doi: 10.12688/f1000research.4944.1 (PMC4176419; doi:10.12688/f1000research.4944.1)
Supplement: A revised method for measuring distraction by tactile stimulation: Subject characteristics and task data — Subject_data2.csv: This file includes demographic and diagnostic data for each subject. Legend: Group = self-reported diagnosis (1=TS/CTD, 2=control). ADHD hx = self-reported history of Attention-Deficit/Hyperactivity Disorder. OCD hx = self-reported history of Obsessive-Compulsive Disorder. ASQ = total score on the Adult Sensory Questionnaire. ASQ Pure = score from a subset of ASQ items (#1, 2, 4–14, 17, 23) that the authors felt were less likely to be affected by psychiatric comorbidity. See Methods for remaining abbreviations. task_data.7z: This file contains a text file for each subject with output from ePrime ® including accuracy and reaction time data for the attention task session for each subject. The file can be opened by 7-Zip, free and open source archiving software ( http://www.7-zip.org/). [file f1000research-3-5280-s0000.tgz]

Archive with 1 entries (1 files):
- f232922c-9717-4843-b6cf-a9c609510949_Subject_characteristics_and_task_data.zip
